# Supplementary material for: Jiang Tang Xiao Ke Granule Play an Anti-diabetic Role in Diabetic Mice Pancreatic Tissue by Regulating the mRNAs and MicroRNAs Associated with PI3K-Akt Signaling Pathway
Source: Front Pharmacol. 2017 Nov 1;8:795. doi: 10.3389/fphar.2017.00795 (PMC5671979; doi:10.3389/fphar.2017.00795)
Supplement: Supplementary file 3 [file DataSheet1.XLSX]

## Sheet: JTXK-treated vs Model
# Condition pairs: LDC vs Model # Fold Change cut-off: 2.0 # Column "ID": array ID of the probes, each miRNA always has its unique probe, but some miRNAs may have two different probes. # Column "Name": the name of each miRNA. # Column "Fold change": the ratio of normalized intensities between two conditions (use normalized data, ratio scale). # Column "P-value": T-test result between samples in d…
LDC vs Model 2.0 fold up regulated miRNAs
		Fold change	P-value	FDR	ForeGround						ForeGround-BackGround								Normalized								CV-value
ID	Name	LDC vs Model	LDC vs Model	LDC vs Model	M1-2	M3-4	M5-7	L1-2	L3-4	L5-6	M1-2	M3-4	M5-7	L1-2	L3-4	L5-6	Mean of Model group	Mean of LDC group	M1-2	M3-4	M5-7	L1-2	L3-4	L5-6	Mean of Model group	Mean of LDC group	Model group	LDC group
42665	mmu-miR-543-5p	2.28292	0.34042	0.575322	32.5	36	39	38	39	70.5	4.5	6.5	10	6.5	9.5	33.5	7	16.5	0.0241935	0.0373563	0.0611621	0.0393939	0.0530726	0.187675	0.040904	0.0933805	0.458094	0.877564
148560	mmu-miR-3066-5p	2.0695	0.0687791	0.403078	172.5	181.5	97.5	320.5	318.5	200	143.5	151	68.5	289	288	160.5	121	245.833	0.771505	0.867816	0.41896	1.75152	1.60894	0.89916	0.686094	1.41987	0.344418	0.321543
42769	mmu-let-7b-3p	2.16082	0.0923086	0.436821	70	94	62.5	150	149.5	99	38	62.5	32	112	118	54	44.1667	94.6667	0.204301	0.359195	0.195719	0.678788	0.659218	0.302521	0.253072	0.546842	0.363557	0.387341
42865	mmu-miR-181a-5p	2.04866	0.27137	0.540663	325	296	71	489	649	168	297	267.5	42.5	457	619.5	129	202.333	401.833	1.59677	1.53736	0.259939	2.7697	3.46089	0.722689	1.13136	2.31776	0.667565	0.614364
148486	mmu-miR-3061-3p	2.29001	0.0339258	0.324408	45.5	44.5	39	72.5	64.5	63	18.5	16.5	11	43	35	25.5	15.3333	34.5	0.0994624	0.0948276	0.0672783	0.260606	0.195531	0.142857	0.0871894	0.199665	0.199549	0.295411
168708	mmu-miR-296-5p	2.02409	0.162755	0.493252	155.5	238.5	289.5	255.5	411	676.5	128	209.5	260.5	224.5	381.5	636	199.333	414	0.688172	1.20402	1.59327	1.36061	2.13128	3.56303	1.16182	2.35164	0.390786	0.475253
46461	mmu-miR-1224-5p	3.55406	0.0511562	0.355511	37	44.5	37	83	62.5	59.5	9.5	13.5	8	52	32.5	24	10.3333	36.1667	0.0510753	0.0775862	0.0489297	0.315152	0.181564	0.134454	0.059197	0.21039	0.269635	0.445526
146111	mmu-miR-767	2.3098	0.0116857	0.239482	250	401.5	190	658	597.5	571.5	222.5	372	161	626.5	568	536.5	251.833	577	1.19624	2.13793	0.984709	3.79697	3.17318	3.0056	1.43963	3.32525	0.42645	0.125411
14189	mmu-miR-302b-5p	2.62424	0.092353	0.436821	46.5	63	46	105.5	91.5	65	14	32.5	15	72	59	29	20.5	53.3333	0.0752688	0.186782	0.0917431	0.436364	0.329609	0.162465	0.117931	0.309479	0.510404	0.446086
10937	mmu-miR-132-3p	2.50947	0.0895741	0.433716	38.5	45.5	37.5	58	64.5	49	5	15	7	23.5	31.5	13	9	22.6667	0.0268817	0.0862069	0.0428135	0.142424	0.175978	0.0728291	0.0519674	0.13041	0.590826	0.403444
46239	mmu-miR-1191a	2.17346	0.0210528	0.284978	44	46.5	49	61.5	64.5	82	14	15.5	18.5	27.5	32.5	45.5	16	35.1667	0.0752688	0.0890805	0.11315	0.166667	0.181564	0.254902	0.0924997	0.201044	0.20725	0.234939
33163	mmu-miR-676-3p	2.20538	0.238547	0.528231	53.5	70	53	126.5	105	52	24.5	39.5	21.5	94	74	17.5	28.5	61.8333	0.13172	0.227011	0.131498	0.569697	0.413408	0.0980392	0.16341	0.360381	0.337069	0.666678
19599	mmu-miR-106a-5p	2.45944	0.484602	0.66222	76	43	34	46.5	43.5	159	46.5	12	4.5	14	12	125	21	50.3333	0.25	0.0689655	0.0275229	0.0848485	0.0670391	0.70028	0.115496	0.284056	1.02438	1.26937
29529	mmu-miR-369-3p	2.9868	0.139159	0.47478	59.5	82	74	239	141.5	100.5	32.5	53	45	209	111.5	65	43.5	128.5	0.174731	0.304598	0.275229	1.26667	0.622905	0.364146	0.251519	0.751239	0.270764	0.618638
146071	mmu-miR-1893	2.21275	0.0416354	0.338455	50.5	63.5	69.5	110	119	88.5	23.5	34	41.5	80.5	89.5	51	33	73.6667	0.126344	0.195402	0.253823	0.487879	0.5	0.285714	0.191856	0.424531	0.332609	0.28354
42595	mmu-miR-291a-3p	2.74225	0.00619975	0.204418	46.5	58.5	48	76.5	102.5	98.5	19	28.5	19	46	73	64.5	22.1667	61.1667	0.102151	0.163793	0.116208	0.278788	0.407821	0.361345	0.127384	0.349318	0.253605	0.187085
148045	mmu-miR-3094-3p	3.5278	0.0823613	0.421107	155.5	464	303	1427.5	1123	501.5	128.5	435	274	1395.5	1092.5	465.5	279.167	984.5	0.69086	2.5	1.67584	8.45758	6.10335	2.60784	1.62223	5.72292	0.558342	0.514311
148487	mmu-miR-1934-3p	2.56182	0.0324752	0.320035	72.5	86.5	52	149	156	106.5	45	57	23	117.5	126	72	41.6667	105.167	0.241935	0.327586	0.140673	0.712121	0.703911	0.403361	0.236731	0.606464	0.395238	0.290108
11004	mmu-miR-203-3p	2.17547	0.176367	0.500734	79	68.5	54	151	102	77.5	49	37	23	118.5	70	41.5	36.3333	76.6667	0.263441	0.212644	0.140673	0.718182	0.391061	0.232493	0.205586	0.447245	0.300058	0.55377
42646	mmu-miR-878-3p	4.58901	0.184818	0.505412	31.5	34.5	32.5	61.5	42	43	3	4.5	3	30	10	7	3.5	15.6667	0.016129	0.0258621	0.0183486	0.181818	0.0558659	0.0392157	0.0201132	0.0922999	0.253605	0.844755
148020	mmu-miR-3078-3p	2.31104	0.282477	0.546519	184.5	366	262	980	601.5	170	156	336	232	947.5	570.5	134	241.333	550.667	0.83871	1.93103	1.41896	5.74242	3.18715	0.7507	1.39623	3.22676	0.391422	0.773562
42719	mmu-miR-324-3p	2.00325	0.335246	0.57358	72	122.5	201	120	193	428.5	44.5	93.5	172	89.5	163	394.5	103.333	215.667	0.239247	0.537356	1.05199	0.542424	0.910615	2.21008	0.60953	1.22104	0.674534	0.7175
17732	mmu-miR-192-5p	2.30426	0.00389977	0.191089	72	93	71.5	126.5	166	157	45.5	64.5	43.5	96.5	136	122.5	51.1667	118.333	0.244624	0.37069	0.266055	0.584848	0.759777	0.686275	0.293789	0.676967	0.2296	0.129747
148055	mmu-miR-3060-5p	2.54766	0.0468189	0.353698	49	53	42	90.5	88	64.5	22	25	13	60.5	59	31	20	50.1667	0.11828	0.143678	0.0795107	0.366667	0.329609	0.173669	0.113823	0.289982	0.283907	0.353192
27572	mmu-miR-298-5p	2.02883	0.0235387	0.29077	74	86.5	66	136	139	107.5	47	57.5	37.5	104.5	109	72.5	47.3333	95.3333	0.252688	0.33046	0.229358	0.633333	0.608939	0.406162	0.270835	0.549478	0.195461	0.226966
11005	mmu-miR-204-5p	3.57829	0.0662403	0.398119	40	57	58	151	115	82	12.5	28	29	119	85	45.5	23.1667	83.1667	0.0672043	0.16092	0.17737	0.721212	0.47486	0.254902	0.135165	0.483658	0.439666	0.482323
42796	mmu-miR-489-3p	6.15319	0.0476251	0.354516	35	37	31.5	85.5	63.5	56	7.5	7.5	3	53.5	33.5	20.5	6	35.8333	0.0403226	0.0431034	0.0183486	0.324242	0.187151	0.114846	0.0339249	0.208746	0.399733	0.509496
42682	mmu-miR-25-3p	2.00427	0.257078	0.534078	99	135	43.5	180.5	209.5	84	72	105.5	15	149.5	179.5	47.5	64.1667	125.5	0.387097	0.606322	0.0917431	0.906061	1.00279	0.266106	0.361721	0.724987	0.713883	0.552196
148364	mmu-miR-1912-3p	2.22388	0.142854	0.477656	41.5	46.5	38	74.5	59.5	51	14.5	16.5	9	43	28	16	13.3333	29	0.077957	0.0948276	0.0550459	0.260606	0.156425	0.0896359	0.0759435	0.168889	0.262921	0.510181
148427	mmu-miR-3101-3p	2.28792	0.0722903	0.409885	57	62	48	112	93	73.5	29	32.5	19	80.5	62	38.5	26.8333	60.3333	0.155914	0.186782	0.116208	0.487879	0.346369	0.215686	0.152968	0.349978	0.231284	0.388974
148017	mmu-miR-743a-5p	2.03961	0.201176	0.512238	48	48.5	44	81	70	51.5	19	17	13.5	48	38	13	16.5	33	0.102151	0.0977011	0.0825688	0.290909	0.212291	0.0728291	0.0941402	0.19201	0.10904	0.575208
168927	mmu-miR-5136	2.04063	0.0737461	0.411671	46	53.5	45.5	79.5	71.5	60.5	17	22.5	14.5	46.5	38.5	24	18	36.3333	0.0913978	0.12931	0.088685	0.281818	0.215084	0.134454	0.103131	0.210452	0.220229	0.350633
42743	mmu-let-7e-3p	2.27161	0.0034893	0.182854	39	46	43	62	59	72.5	12	17	14	31.5	29	37.5	14.3333	32.6667	0.0645161	0.0977011	0.0856269	0.190909	0.162011	0.210084	0.0826147	0.187668	0.203309	0.12895
146137	mmu-miR-133a-3p	2.02767	0.39243	0.602477	61	116.5	211	100	186	457.5	34.5	88.5	183	70.5	157	423.5	102	217	0.185484	0.508621	1.11927	0.427273	0.877095	2.37255	0.604457	1.22564	0.784524	0.830913
148051	mmu-miR-770-3p	2.5975	0.00227289	0.160375	75	119	89.5	199.5	192.5	227.5	49	91	62	170	164	193	67.3333	175.667	0.263441	0.522989	0.379205	1.0303	0.916201	1.08123	0.388545	1.00925	0.334648	0.0837327
148236	mghv-miR-M1-15	2.10483	0.254041	0.53271	34	40	49	43.5	53.5	83	7	11	20.5	13	23	48	12.8333	28	0.0376344	0.0632184	0.125382	0.0787879	0.128492	0.268908	0.0754117	0.158729	0.598406	0.621189
148362	mmu-miR-592-3p	2.18333	0.0765417	0.416928	76	152	131	172	212	321.5	49	123.5	102.5	142	183	287.5	91.6667	204.167	0.263441	0.70977	0.626911	0.860606	1.02235	1.61064	0.533374	1.16453	0.445113	0.338949
46297	mmu-miR-3085-3p	2.11351	0.2421	0.530622	75.5	125.5	185	131.5	219	407	48	96.5	156.5	100.5	189	370.5	100.333	220	0.258065	0.554598	0.957187	0.609091	1.05587	2.07563	0.58995	1.24686	0.594795	0.602869
27533	mmu-miR-320-3p	2.06521	0.0275919	0.31033	51.5	65	56	72.5	98.5	108.5	24.5	36	27	41.5	68.5	72.5	29.1667	60.8333	0.13172	0.206897	0.165138	0.251515	0.382682	0.406162	0.167918	0.346786	0.224306	0.240316
148295	mmu-miR-216b-3p	2.1594	0.000805668	0.15593	65	67	55	96	102.5	119.5	38	37.5	26	65	72.5	80.5	33.8333	72.6667	0.204301	0.215517	0.159021	0.393939	0.405028	0.45098	0.192947	0.416649	0.15502	0.072589
17653	mmu-miR-133a-5p	2.74095	0.227269	0.523714	43	40	38	77.5	48	49.5	13	8	7	45	16	13	9.33333	24.6667	0.0698925	0.045977	0.0428135	0.272727	0.0893855	0.0728291	0.0528943	0.144981	0.279909	0.765213
148491	mmu-miR-501-5p	2.21693	0.178696	0.501942	48.5	59.5	50	106.5	79	62.5	18.5	27.5	19	73.5	45	23.5	21.6667	47.3333	0.0994624	0.158046	0.116208	0.445455	0.251397	0.131653	0.124572	0.276168	0.242222	0.573422
148104	mmu-miR-3092-3p	2.47968	0.0320666	0.319343	74.5	119.5	134.5	272	181	242.5	45.5	88	104	239.5	149.5	205.5	79.1667	198.167	0.244624	0.505747	0.636086	1.45152	0.835196	1.15126	0.462152	1.14599	0.431328	0.268932
42702	mmu-miR-30c-1-3p	2.0057	0.0289238	0.310354	71.5	84	63.5	136	112.5	108.5	42.5	53.5	33.5	103.5	81.5	72	43.1667	85.6667	0.228495	0.307471	0.204893	0.627273	0.455307	0.403361	0.246953	0.495314	0.217542	0.236606
42786	mmu-miR-188-3p	13.203	0.191898	0.508081	30.5	33	30.5	110.5	54.5	44	3	4	2	80.5	24.5	9.5	3	38.1667	0.016129	0.0229885	0.0122324	0.487879	0.136872	0.0532213	0.0171167	0.225991	0.318148	1.02051
42871	mmu-miR-343	2.18496	0.178625	0.501942	32	37.5	39	40	44	64.5	5	8.5	11	10	15	30	8.16667	18.3333	0.0268817	0.0488506	0.0672783	0.0606061	0.0837989	0.168067	0.0476702	0.104157	0.424251	0.542922
42694	mmu-miR-485-3p	2.03238	0.186978	0.505412	264.5	496	325.5	1045	647.5	418	237.5	466.5	296.5	1014	617	381.5	333.5	670.833	1.27688	2.68103	1.81346	6.14545	3.44693	2.13725	1.92379	3.90988	0.368309	0.52273
148408	mmu-miR-880-5p	2.42201	0.111572	0.448324	41.5	48	36.5	75	65.5	54	14.5	18.5	7.5	44	35.5	16.5	13.5	32	0.077957	0.106322	0.0458716	0.266667	0.198324	0.092437	0.0767168	0.185809	0.394232	0.472455
168592	mmu-miR-5622-3p	2.24051	0.15237	0.48648	37.5	41	48.5	53.5	51.5	89.5	10.5	11	20	22.5	21.5	51	13.8333	31.6667	0.0564516	0.0632184	0.122324	0.136364	0.120112	0.285714	0.0806647	0.18073	0.449223	0.505072
169075	mmu-miR-92a-3p	2.1397	0.00479083	0.193742	137.5	189	137.5	257	302.5	351	110.5	158.5	108.5	226.5	272	312	125.833	270.167	0.594086	0.91092	0.663609	1.37273	1.51955	1.7479	0.722871	1.54673	0.230363	0.12223
42660	mmu-miR-144-5p	2.15193	0.613303	0.751035	52	33.5	32	35	33.5	87.5	23	1.5	1	2	1.5	49.5	8.5	17.6667	0.123656	0.00862069	0.00611621	0.0121212	0.00837989	0.277311	0.0461309	0.0992707	1.45565	1.55332
42741	mmu-miR-760-5p	4.34989	0.00484087	0.193742	35	36	36	64	57	60.5	6.5	5.5	6.5	32	26	22	6.16667	26.6667	0.0349462	0.0316092	0.0397554	0.193939	0.145251	0.123249	0.0354369	0.154147	0.115563	0.234678
LDC vs Model 2.0 fold down regulated miRNAs
		Fold change	P-value	FDR	ForeGround						ForeGround-BackGround								Normalized								CV-value
ID	Name	LDC vs Model	LDC vs Model	LDC vs Model	M1-2	M3-4	M5-7	L1-2	L3-4	L5-6	M1-2	M3-4	M5-7	L1-2	L3-4	L5-6	Mean of Model group	Mean of LDC group	M1-2	M3-4	M5-7	L1-2	L3-4	L5-6	Mean of Model group	Mean of LDC group	Model group	LDC group
17537	mghv-miR-M1-3-3p	0.466747	0.00550458	0.196443	1152	1100.5	968.5	417.5	407.5	742	1124.5	1071.5	939.5	385.5	378	701.5	1045.17	488.333	6.0457	6.15805	5.74618	2.33636	2.11173	3.92997	5.98331	2.79269	0.0355831	0.354962
148391	mmu-miR-3068-5p	0.462625	0.0415246	0.338334	116	92	75	61.5	68	61.5	88.5	62.5	44.5	31	38.5	19.5	65.1667	29.6667	0.475806	0.359195	0.272171	0.187879	0.215084	0.109244	0.369058	0.170735	0.276854	0.32192
42770	mmu-miR-665-3p	0.377327	0.156801	0.489551	611	407	156	205	200	97.5	578	375.5	124.5	170	168.5	54	359.333	130.833	3.10753	2.15805	0.761468	1.0303	0.941341	0.302521	2.00901	0.758055	0.587407	0.523714
11227	mmu-miR-329-3p	0.410359	0.00222992	0.160375	265.5	239	204.5	116.5	141.5	104	232	207.5	173.5	82.5	109	58.5	204.333	83.3333	1.24731	1.19253	1.06116	0.5	0.608939	0.327731	1.167	0.47889	0.0819746	0.296075
146050	mmu-miR-669n	0.465789	0.0493649	0.354516	573	878.5	511.5	293	400	287.5	538.5	847	480.5	260.5	368.5	240.5	622	289.833	2.89516	4.86782	2.93884	1.57879	2.05866	1.34734	3.56727	1.6616	0.315792	0.218355
168828	mmu-miR-5125	0.453101	0.00706704	0.216792	485.5	448	515	274.5	265	177	454.5	416.5	484	242	233.5	136	451.667	203.833	2.44355	2.39368	2.96024	1.46667	1.30447	0.761905	2.59916	1.17768	0.120694	0.313406
46381	mmu-miR-1298-5p	0.354058	0.00460719	0.193742	1740.5	1298.5	1059.5	459.5	497	557.5	1713	1269	1030.5	429	467	511.5	1337.5	469.167	9.20968	7.2931	6.30275	2.6	2.60894	2.86555	7.60184	2.69149	0.194407	0.056028
27568	mmu-miR-744-5p	0.441987	0.0011968	0.15593	151.5	147	145.5	76	99.5	79	124.5	118	116.5	45.5	70	43.5	119.667	53	0.669355	0.678161	0.712538	0.275758	0.391061	0.243697	0.686685	0.303506	0.0332302	0.255355
10977	mmu-miR-183-5p	0.451211	0.105646	0.445721	239.5	132	115	92.5	98	83.5	212	103	86	61.5	68.5	47	133.667	59	1.13978	0.591954	0.525994	0.372727	0.382682	0.263305	0.752578	0.339571	0.447727	0.195057
148653	mmu-miR-3474	0.233694	0.0244592	0.298483	1383	1333.5	591	239	296	306	1356	1304.5	562	207.5	266	270.5	1074.17	248	7.29032	7.49713	3.43731	1.25758	1.48603	1.51541	6.07492	1.41967	0.376396	0.0994212
29872	mmu-miR-340-5p	0.395711	0.0460301	0.352575	1242.5	935	581	481.5	447.5	203	1212	904	549	447	415	167	888.333	343	6.51613	5.1954	3.3578	2.70909	2.31844	0.935574	5.02311	1.9877	0.31578	0.468818
145677	mmu-miR-139-5p	0.262765	0.0106453	0.228117	3562.5	3501.5	2013	1046	982	387.5	3533	3470	1981.5	1013	950	351.5	2994.83	771.5	18.9946	19.9425	12.1193	6.13939	5.30726	1.96919	17.0188	4.47195	0.25087	0.493527
146008	mmu-miR-26b-5p	0.464367	0.401565	0.609473	425.5	169	61	148	126	76	396.5	138	30	115	94	39.5	188.167	82.8333	2.13172	0.793103	0.183486	0.69697	0.52514	0.221289	1.0361	0.481133	0.961863	0.500641
17525	mmu-miR-682	0.427427	0.0505056	0.355173	58.5	46.5	45.5	39.5	36	48	31	17	16	8	6.5	12.5	21.3333	9	0.166667	0.0977011	0.0978593	0.0484848	0.0363128	0.070028	0.120742	0.0516086	0.329393	0.330822
42830	mmu-miR-302a-5p	0.476844	0.409396	0.612595	200.5	97.5	43.5	97.5	63.5	50	172	66.5	13.5	65.5	32.5	15	84	37.6667	0.924731	0.382184	0.0825688	0.39697	0.181564	0.0840336	0.463161	0.220856	0.921668	0.725022
42627	mmu-miR-212-3p	0.493116	0.0357964	0.324408	169	129.5	110.5	94.5	90.5	71.5	139.5	97.5	79	61.5	58.5	33	105.333	51	0.75	0.560345	0.48318	0.372727	0.326816	0.184874	0.597842	0.294806	0.229668	0.332192
148647	mmu-miR-3470b	0.413407	0.138193	0.47478	132.5	89	64.5	71.5	62.5	46.5	103.5	57.5	33.5	38.5	29.5	9.5	64.8333	25.8333	0.556452	0.33046	0.204893	0.233333	0.164804	0.0532213	0.363935	0.150453	0.489521	0.604239
148254	mmu-miR-194-1-3p	0.38186	0.253677	0.53271	474.5	235.5	97	175.5	123	58	445.5	205.5	66.5	143.5	92	24.5	239.167	86.6667	2.39516	1.18103	0.406728	0.869697	0.513966	0.137255	1.32764	0.506973	0.754941	0.722467
169344	mmu-miR-3473b	0.453668	0.0152049	0.259706	2053	1927.5	2417	1219	1063	668.5	2023	1896.5	2386	1186	1031.5	633.5	2101.83	950.333	10.8763	10.8994	14.5933	7.18788	5.76257	3.54902	12.123	5.49982	0.176469	0.333393
42714	mmu-miR-509-5p	0.458677	0.058991	0.37703	75	52.5	58	49	44.5	46	48	23	29	18.5	14.5	12	33.3333	15	0.258065	0.132184	0.17737	0.112121	0.0810056	0.0672269	0.189206	0.0867846	0.337037	0.265005
13140	mmu-miR-138-5p	0.371581	0.208397	0.515948	276	151.5	69.5	87	88	67.5	249	122.5	40.5	56	58.5	33	137.333	49.1667	1.33871	0.704023	0.247706	0.339394	0.326816	0.184874	0.76348	0.283695	0.71767	0.30248
146163	mmu-miR-224-3p	0.46739	0.00838676	0.226907	1505	1255.5	1589	544	657	900.5	1478	1226.5	1560.5	514	627	866	1421.67	669	7.94624	7.04885	9.54434	3.11515	3.50279	4.85154	8.17981	3.82316	0.154531	0.238402
46844	mcmv-miR-m107-1-5p	0.304915	0.0410081	0.337273	128.5	81.5	76	58.5	51	47	100.5	52	46.5	27	20	12	66.3333	19.6667	0.540323	0.298851	0.284404	0.163636	0.111732	0.0672269	0.374526	0.114198	0.383862	0.422528
147366	mmu-miR-320-5p	0.477315	0.00760402	0.219549	325.5	245	219	143	139	149	298	214	189	111	108	112	233.667	110.333	1.60215	1.22989	1.15596	0.672727	0.603352	0.627451	1.32933	0.63451	0.179895	0.0555109
148559	mmu-miR-411-3p	0.386597	0.0286656	0.310354	781	445.5	478	297	240	172	753.5	415.5	448.5	265.5	210	137	539.167	204.167	4.05108	2.38793	2.74312	1.60909	1.17318	0.767507	3.06071	1.18326	0.286168	0.355697
148446	mmu-miR-346-3p	0.351101	0.165347	0.495092	174	223.5	463	94.5	130.5	151	146.5	193.5	434	63.5	100.5	116.5	258	93.5	0.787634	1.11207	2.65443	0.384848	0.561453	0.652661	1.51805	0.532987	0.657043	0.255459
11207	mmu-miR-202-3p	0.464405	0.001162	0.15593	67	64	67.5	52	49.5	51.5	38	32.5	36.5	18	17	14.5	35.6667	16.5	0.204301	0.186782	0.223242	0.109091	0.0949721	0.0812325	0.204775	0.0950985	0.0890471	0.146476
42676	mmu-miR-495-3p	0.285158	0.0103209	0.227648	239.5	204	291	84.5	119.5	82	210.5	172.5	260	52	87.5	45.5	214.333	61.6667	1.13172	0.991379	1.59021	0.315152	0.488827	0.254902	1.23777	0.35296	0.253025	0.344116
146193	mmu-miR-1957a	0.354667	0.224234	0.521838	477	191	116.5	133	105.5	96.5	448.5	160	87	101	74.5	61	231.833	78.8333	2.41129	0.91954	0.53211	0.612121	0.416201	0.341737	1.28765	0.456686	0.770551	0.305822
42525	mmu-miR-671-3p	0.353026	0.124938	0.468235	124	65	63.5	52	48	53	97	35.5	35	21.5	18	18	55.8333	19.1667	0.521505	0.204023	0.214067	0.130303	0.100559	0.10084	0.313199	0.110567	0.576212	0.154586
27855	mmu-miR-763	0.433	0.000201025	0.101317	7787.5	7103.5	6929.5	3511	2721.5	3216	7758.5	7072.5	6899.5	3479	2690.5	3180.5	7243.5	3116.67	41.7124	40.6466	42.1988	21.0848	15.0307	17.8179	41.5192	17.9778	0.019122	0.168554
148155	mghv-miR-M1-1-5p	0.426736	0.0551443	0.364291	237	184	119.5	116	85.5	84	210	154.5	90.5	85	55.5	48.5	151.667	63	1.12903	0.887931	0.553517	0.515152	0.310056	0.271709	0.856827	0.365639	0.337309	0.357987
169248	mmu-miR-5108	0.486241	0.0196494	0.281647	113.5	100.5	130.5	62	75.5	87	86.5	72.5	101.5	31	45.5	51.5	86.8333	42.6667	0.465054	0.416667	0.620795	0.187879	0.25419	0.288515	0.500839	0.243528	0.212974	0.210072
42898	mmu-miR-124-5p	0.489796	0.241015	0.52934	123.5	70	54	60.5	55.5	58	96	40.5	25	29.5	25.5	21.5	53.8333	25.5	0.516129	0.232759	0.152905	0.178788	0.142458	0.120448	0.300598	0.147231	0.634996	0.200102
42585	mmu-miR-297a-3p/mmu-miR-297b-3p/mmu-miR-297c-3p	0.363452	0.0174848	0.277017	480.5	342.5	547	201.5	188	172	453	313	517.5	171	158	137.5	427.833	155.5	2.43548	1.79885	3.16514	1.03636	0.882682	0.770308	2.46649	0.896451	0.277184	0.148989
4610	mmu-miR-126a-3p	0.473268	0.248153	0.53271	267.5	151	81.5	91	127.5	68	239.5	122	52.5	60	98	32.5	138	63.5	1.28763	0.701149	0.321101	0.363636	0.547486	0.182073	0.769962	0.364398	0.632405	0.501396
13148	mmu-miR-195a-5p	0.430048	0.29481	0.552533	163.5	79.5	49.5	61	61.5	61	135.5	50.5	20.5	29.5	31.5	24.5	68.8333	28.5	0.728495	0.29023	0.125382	0.178788	0.175978	0.137255	0.381369	0.164007	0.817357	0.141521
29490	mmu-miR-7a-5p	0.47514	0.245111	0.53271	444	262	134.5	125.5	243.5	80	415	231	103.5	93	212	43.5	249.833	116.167	2.23118	1.32759	0.633028	0.563636	1.18436	0.243697	1.39727	0.663897	0.573515	0.720409
42863	mmu-miR-743b-3p	0.392842	0.133697	0.473577	1617.5	859	505	528	434.5	231	1590	830	476	497.5	405	196	965.333	366.167	8.54839	4.77011	2.91131	3.01515	2.26257	1.09804	5.40994	2.12525	0.530965	0.454489
147162	mmu-let-7a-5p	0.347967	0.495389	0.666819	141.5	36.5	31.5	48	36	52	114	8	2.5	17	6	17.5	41.5	13.5	0.612903	0.045977	0.0152905	0.10303	0.0335196	0.0980392	0.224724	0.0781964	1.4975	0.495824
146081	mmu-miR-1929-5p	0.458098	0.0337869	0.324408	453.5	395.5	433.5	217.5	326	99	425.5	365	404.5	186	296	64.5	398.333	182.167	2.28763	2.0977	2.47401	1.12727	1.65363	0.361345	2.28645	1.04742	0.0822916	0.620416
146031	mmu-miR-1963	0.374536	0.0100513	0.22711	101	116.5	127	63.5	73	61	71.5	84.5	96	31	41.5	22.5	84	31.6667	0.384409	0.485632	0.587156	0.187879	0.231844	0.12605	0.485732	0.181924	0.208703	0.29214
148668	mmu-miR-378a-3p	0.302635	0.0266135	0.304846	3027	2168	1313.5	613	875	527.5	2997.5	2135	1282.5	580.5	843	488.5	2138.33	637.333	16.1156	12.2701	7.84404	3.51818	4.7095	2.73669	12.0766	3.65479	0.342744	0.271827
148630	mmu-miR-3472	0.374858	0.0786736	0.418013	797	507.5	316	301.5	225.5	127	768	476	285	269	194.5	91	509.667	184.833	4.12903	2.73563	1.74312	1.6303	1.08659	0.509804	2.86926	1.07557	0.417723	0.520964
42851	mmu-miR-105	0.37923	0.00971986	0.22711	404	350	423.5	132.5	125	256.5	376.5	320.5	394.5	101.5	94.5	221	363.833	139	2.02419	1.84195	2.41284	0.615152	0.527933	1.2381	2.093	0.793727	0.139321	0.487948
148490	mmu-miR-1224-3p	0.37902	0.0338449	0.324408	949.5	646	442	243	248.5	336.5	922.5	616.5	413	211	219	299.5	650.667	243.167	4.95968	3.5431	2.52599	1.27879	1.22346	1.67787	3.67626	1.39337	0.332483	0.177935
168835	mmu-miR-5621-5p	0.237818	0.00372277	0.184985	1038.5	968	1286	221.5	298.5	349	1011.5	939.5	1256.5	190	268.5	313	1069.17	257.167	5.43817	5.39943	7.68502	1.15152	1.5	1.7535	6.1742	1.46834	0.211937	0.205838

## Sheet: up_18
ID	Name	LDC vs Model_Fold change	LDC vs Model_P-value	LDC vs Model_FDR	M1-2	M3-4	M5-7	L1-2	L3-4	L5-6	M1-2	M3-4	M5-7	L1-2	L3-4	L5-6	Mean of Model group	Mean of LDC group	M1-2	M3-4	M5-7	L1-2	L3-4	L5-6	Mean of Model group	Mean of LDC group	Model group	LDC group
42796	mmu-miR-489-3p	6.15319	0.0476251	0.354516	35	37	31.5	85.5	63.5	56	7.5	7.5	3	53.5	33.5	20.5	6	35.8333	0.0403226	0.0431034	0.0183486	0.324242	0.187151	0.114846	0.0339249	0.208746	0.399733	0.509496
42741	mmu-miR-760-5p	4.34989	0.00484087	0.193742	35	36	36	64	57	60.5	6.5	5.5	6.5	32	26	22	6.16667	26.6667	0.0349462	0.0316092	0.0397554	0.193939	0.145251	0.123249	0.0354369	0.154147	0.115563	0.234678
42595	mmu-miR-291a-3p	2.74225	0.00619975	0.204418	46.5	58.5	48	76.5	102.5	98.5	19	28.5	19	46	73	64.5	22.1667	61.1667	0.102151	0.163793	0.116208	0.278788	0.407821	0.361345	0.127384	0.349318	0.253605	0.187085
148051	mmu-miR-770-3p	2.5975	0.00227289	0.160375	75	119	89.5	199.5	192.5	227.5	49	91	62	170	164	193	67.3333	175.667	0.263441	0.522989	0.379205	1.0303	0.916201	1.08123	0.388545	1.00925	0.334648	0.0837327
148487	mmu-miR-1934-3p	2.56182	0.0324752	0.320035	72.5	86.5	52	149	156	106.5	45	57	23	117.5	126	72	41.6667	105.167	0.241935	0.327586	0.140673	0.712121	0.703911	0.403361	0.236731	0.606464	0.395238	0.290108
148055	mmu-miR-3060-5p	2.54766	0.0468189	0.353698	49	53	42	90.5	88	64.5	22	25	13	60.5	59	31	20	50.1667	0.11828	0.143678	0.0795107	0.366667	0.329609	0.173669	0.113823	0.289982	0.283907	0.353192
148104	mmu-miR-3092-3p	2.47968	0.0320666	0.319343	74.5	119.5	134.5	272	181	242.5	45.5	88	104	239.5	149.5	205.5	79.1667	198.167	0.244624	0.505747	0.636086	1.45152	0.835196	1.15126	0.462152	1.14599	0.431328	0.268932
146111	mmu-miR-767	2.3098	0.0116857	0.239482	250	401.5	190	658	597.5	571.5	222.5	372	161	626.5	568	536.5	251.833	577	1.19624	2.13793	0.984709	3.79697	3.17318	3.0056	1.43963	3.32525	0.42645	0.125411
17732	mmu-miR-192-5p	2.30426	0.00389977	0.191089	72	93	71.5	126.5	166	157	45.5	64.5	43.5	96.5	136	122.5	51.1667	118.333	0.244624	0.37069	0.266055	0.584848	0.759777	0.686275	0.293789	0.676967	0.2296	0.129747
148486	mmu-miR-3061-3p	2.29001	0.0339258	0.324408	45.5	44.5	39	72.5	64.5	63	18.5	16.5	11	43	35	25.5	15.3333	34.5	0.0994624	0.0948276	0.0672783	0.260606	0.195531	0.142857	0.0871894	0.199665	0.199549	0.295411
42743	mmu-let-7e-3p	2.27161	0.0034893	0.182854	39	46	43	62	59	72.5	12	17	14	31.5	29	37.5	14.3333	32.6667	0.0645161	0.0977011	0.0856269	0.190909	0.162011	0.210084	0.0826147	0.187668	0.203309	0.12895
146071	mmu-miR-1893	2.21275	0.0416354	0.338455	50.5	63.5	69.5	110	119	88.5	23.5	34	41.5	80.5	89.5	51	33	73.6667	0.126344	0.195402	0.253823	0.487879	0.5	0.285714	0.191856	0.424531	0.332609	0.28354
46239	mmu-miR-1191a	2.17346	0.0210528	0.284978	44	46.5	49	61.5	64.5	82	14	15.5	18.5	27.5	32.5	45.5	16	35.1667	0.0752688	0.0890805	0.11315	0.166667	0.181564	0.254902	0.0924997	0.201044	0.20725	0.234939
148295	mmu-miR-216b-3p	2.1594	0.000805668	0.15593	65	67	55	96	102.5	119.5	38	37.5	26	65	72.5	80.5	33.8333	72.6667	0.204301	0.215517	0.159021	0.393939	0.405028	0.45098	0.192947	0.416649	0.15502	0.072589
169075	mmu-miR-92a-3p	2.1397	0.00479083	0.193742	137.5	189	137.5	257	302.5	351	110.5	158.5	108.5	226.5	272	312	125.833	270.167	0.594086	0.91092	0.663609	1.37273	1.51955	1.7479	0.722871	1.54673	0.230363	0.12223
27533	mmu-miR-320-3p	2.06521	0.0275919	0.31033	51.5	65	56	72.5	98.5	108.5	24.5	36	27	41.5	68.5	72.5	29.1667	60.8333	0.13172	0.206897	0.165138	0.251515	0.382682	0.406162	0.167918	0.346786	0.224306	0.240316
27572	mmu-miR-298-5p	2.02883	0.0235387	0.29077	74	86.5	66	136	139	107.5	47	57.5	37.5	104.5	109	72.5	47.3333	95.3333	0.252688	0.33046	0.229358	0.633333	0.608939	0.406162	0.270835	0.549478	0.195461	0.226966
42702	mmu-miR-30c-1-3p	2.0057	0.0289238	0.310354	71.5	84	63.5	136	112.5	108.5	42.5	53.5	33.5	103.5	81.5	72	43.1667	85.6667	0.228495	0.307471	0.204893	0.627273	0.455307	0.403361	0.246953	0.495314	0.217542	0.236606

## Sheet: UP-Table
ID	Name	Fold change	P-value
42796	mmu-miR-489-3p	6.15319	0.0476251
42741	mmu-miR-760-5p	4.34989	0.00484087
42595	mmu-miR-291a-3p	2.74225	0.00619975
148051	mmu-miR-770-3p	2.5975	0.00227289
148487	mmu-miR-1934-3p	2.56182	0.0324752
148055	mmu-miR-3060-5p	2.54766	0.0468189
148104	mmu-miR-3092-3p	2.47968	0.0320666
146111	mmu-miR-767	2.3098	0.0116857
17732	mmu-miR-192-5p	2.30426	0.00389977
148486	mmu-miR-3061-3p	2.29001	0.0339258
42743	mmu-let-7e-3p	2.27161	0.0034893
146071	mmu-miR-1893	2.21275	0.0416354
46239	mmu-miR-1191a	2.17346	0.0210528
148295	mmu-miR-216b-3p	2.1594	0.000805668
169075	mmu-miR-92a-3p	2.1397	0.00479083
27533	mmu-miR-320-3p	2.06521	0.0275919
27572	mmu-miR-298-5p	2.02883	0.0235387
42702	mmu-miR-30c-1-3p	2.0057	0.0289238

## Sheet: down_27
ID	Name	LDC vs Model_Fold change	LDC vs Model_P-value	LDC vs Model_FDR	M1-2	M3-4	M5-7	L1-2	L3-4	L5-6	M1-2	M3-4	M5-7	L1-2	L3-4	L5-6	Mean of Model group	Mean of LDC group	M1-2	M3-4	M5-7	L1-2	L3-4	L5-6	Mean of Model group	Mean of LDC group	Model group	LDC group
148653	mmu-miR-3474	0.233694	0.0244592	0.298483	1383	1333.5	591	239	296	306	1356	1304.5	562	207.5	266	270.5	1074.17	248	7.29032	7.49713	3.43731	1.25758	1.48603	1.51541	6.07492	1.41967	0.376396	0.0994212
168835	mmu-miR-5621-5p	0.237818	0.00372277	0.184985	1038.5	968	1286	221.5	298.5	349	1011.5	939.5	1256.5	190	268.5	313	1069.17	257.167	5.43817	5.39943	7.68502	1.15152	1.5	1.7535	6.1742	1.46834	0.211937	0.205838
145677	mmu-miR-139-5p	0.262765	0.0106453	0.228117	3562.5	3501.5	2013	1046	982	387.5	3533	3470	1981.5	1013	950	351.5	2994.83	771.5	18.9946	19.9425	12.1193	6.13939	5.30726	1.96919	17.0188	4.47195	0.25087	0.493527
42676	mmu-miR-495-3p	0.285158	0.0103209	0.227648	239.5	204	291	84.5	119.5	82	210.5	172.5	260	52	87.5	45.5	214.333	61.6667	1.13172	0.991379	1.59021	0.315152	0.488827	0.254902	1.23777	0.35296	0.253025	0.344116
148668	mmu-miR-378a-3p	0.302635	0.0266135	0.304846	3027	2168	1313.5	613	875	527.5	2997.5	2135	1282.5	580.5	843	488.5	2138.33	637.333	16.1156	12.2701	7.84404	3.51818	4.7095	2.73669	12.0766	3.65479	0.342744	0.271827
46844	mcmv-miR-m107-1-5p	0.304915	0.0410081	0.337273	128.5	81.5	76	58.5	51	47	100.5	52	46.5	27	20	12	66.3333	19.6667	0.540323	0.298851	0.284404	0.163636	0.111732	0.0672269	0.374526	0.114198	0.383862	0.422528
46381	mmu-miR-1298-5p	0.354058	0.00460719	0.193742	1740.5	1298.5	1059.5	459.5	497	557.5	1713	1269	1030.5	429	467	511.5	1337.5	469.167	9.20968	7.2931	6.30275	2.6	2.60894	2.86555	7.60184	2.69149	0.194407	0.056028
42585	mmu-miR-297a-3p/mmu-miR-297b-3p/mmu-miR-297c-3p	0.363452	0.0174848	0.277017	480.5	342.5	547	201.5	188	172	453	313	517.5	171	158	137.5	427.833	155.5	2.43548	1.79885	3.16514	1.03636	0.882682	0.770308	2.46649	0.896451	0.277184	0.148989
146031	mmu-miR-1963	0.374536	0.0100513	0.22711	101	116.5	127	63.5	73	61	71.5	84.5	96	31	41.5	22.5	84	31.6667	0.384409	0.485632	0.587156	0.187879	0.231844	0.12605	0.485732	0.181924	0.208703	0.29214
148490	mmu-miR-1224-3p	0.37902	0.0338449	0.324408	949.5	646	442	243	248.5	336.5	922.5	616.5	413	211	219	299.5	650.667	243.167	4.95968	3.5431	2.52599	1.27879	1.22346	1.67787	3.67626	1.39337	0.332483	0.177935
42851	mmu-miR-105	0.37923	0.00971986	0.22711	404	350	423.5	132.5	125	256.5	376.5	320.5	394.5	101.5	94.5	221	363.833	139	2.02419	1.84195	2.41284	0.615152	0.527933	1.2381	2.093	0.793727	0.139321	0.487948
148559	mmu-miR-411-3p	0.386597	0.0286656	0.310354	781	445.5	478	297	240	172	753.5	415.5	448.5	265.5	210	137	539.167	204.167	4.05108	2.38793	2.74312	1.60909	1.17318	0.767507	3.06071	1.18326	0.286168	0.355697
29872	mmu-miR-340-5p	0.395711	0.0460301	0.352575	1242.5	935	581	481.5	447.5	203	1212	904	549	447	415	167	888.333	343	6.51613	5.1954	3.3578	2.70909	2.31844	0.935574	5.02311	1.9877	0.31578	0.468818
11227	mmu-miR-329-3p	0.410359	0.00222992	0.160375	265.5	239	204.5	116.5	141.5	104	232	207.5	173.5	82.5	109	58.5	204.333	83.3333	1.24731	1.19253	1.06116	0.5	0.608939	0.327731	1.167	0.47889	0.0819746	0.296075
27855	mmu-miR-763	0.433	0.000201025	0.101317	7787.5	7103.5	6929.5	3511	2721.5	3216	7758.5	7072.5	6899.5	3479	2690.5	3180.5	7243.5	3116.67	41.7124	40.6466	42.1988	21.0848	15.0307	17.8179	41.5192	17.9778	0.019122	0.168554
27568	mmu-miR-744-5p	0.441987	0.0011968	0.15593	151.5	147	145.5	76	99.5	79	124.5	118	116.5	45.5	70	43.5	119.667	53	0.669355	0.678161	0.712538	0.275758	0.391061	0.243697	0.686685	0.303506	0.0332302	0.255355
168828	mmu-miR-5125	0.453101	0.00706704	0.216792	485.5	448	515	274.5	265	177	454.5	416.5	484	242	233.5	136	451.667	203.833	2.44355	2.39368	2.96024	1.46667	1.30447	0.761905	2.59916	1.17768	0.120694	0.313406
169344	mmu-miR-3473b	0.453668	0.0152049	0.259706	2053	1927.5	2417	1219	1063	668.5	2023	1896.5	2386	1186	1031.5	633.5	2101.83	950.333	10.8763	10.8994	14.5933	7.18788	5.76257	3.54902	12.123	5.49982	0.176469	0.333393
146081	mmu-miR-1929-5p	0.458098	0.0337869	0.324408	453.5	395.5	433.5	217.5	326	99	425.5	365	404.5	186	296	64.5	398.333	182.167	2.28763	2.0977	2.47401	1.12727	1.65363	0.361345	2.28645	1.04742	0.0822916	0.620416
148391	mmu-miR-3068-5p	0.462625	0.0415246	0.338334	116	92	75	61.5	68	61.5	88.5	62.5	44.5	31	38.5	19.5	65.1667	29.6667	0.475806	0.359195	0.272171	0.187879	0.215084	0.109244	0.369058	0.170735	0.276854	0.32192
11207	mmu-miR-202-3p	0.464405	0.001162	0.15593	67	64	67.5	52	49.5	51.5	38	32.5	36.5	18	17	14.5	35.6667	16.5	0.204301	0.186782	0.223242	0.109091	0.0949721	0.0812325	0.204775	0.0950985	0.0890471	0.146476
146050	mmu-miR-669n	0.465789	0.0493649	0.354516	573	878.5	511.5	293	400	287.5	538.5	847	480.5	260.5	368.5	240.5	622	289.833	2.89516	4.86782	2.93884	1.57879	2.05866	1.34734	3.56727	1.6616	0.315792	0.218355
17537	mghv-miR-M1-3-3p	0.466747	0.00550458	0.196443	1152	1100.5	968.5	417.5	407.5	742	1124.5	1071.5	939.5	385.5	378	701.5	1045.17	488.333	6.0457	6.15805	5.74618	2.33636	2.11173	3.92997	5.98331	2.79269	0.0355831	0.354962
146163	mmu-miR-224-3p	0.46739	0.00838676	0.226907	1505	1255.5	1589	544	657	900.5	1478	1226.5	1560.5	514	627	866	1421.67	669	7.94624	7.04885	9.54434	3.11515	3.50279	4.85154	8.17981	3.82316	0.154531	0.238402
147366	mmu-miR-320-5p	0.477315	0.00760402	0.219549	325.5	245	219	143	139	149	298	214	189	111	108	112	233.667	110.333	1.60215	1.22989	1.15596	0.672727	0.603352	0.627451	1.32933	0.63451	0.179895	0.0555109
169248	mmu-miR-5108	0.486241	0.0196494	0.281647	113.5	100.5	130.5	62	75.5	87	86.5	72.5	101.5	31	45.5	51.5	86.8333	42.6667	0.465054	0.416667	0.620795	0.187879	0.25419	0.288515	0.500839	0.243528	0.212974	0.210072
42627	mmu-miR-212-3p	0.493116	0.0357964	0.324408	169	129.5	110.5	94.5	90.5	71.5	139.5	97.5	79	61.5	58.5	33	105.333	51	0.75	0.560345	0.48318	0.372727	0.326816	0.184874	0.597842	0.294806	0.229668	0.332192

## Sheet: Down-Table
ID	Name	Fold change	P-value
148653	mmu-miR-3474	0.233694	0.0244592
168835	mmu-miR-5621-5p	0.237818	0.00372277
145677	mmu-miR-139-5p	0.262765	0.0106453
42676	mmu-miR-495-3p	0.285158	0.0103209
148668	mmu-miR-378a-3p	0.302635	0.0266135
46844	mcmv-miR-m107-1-5p	0.304915	0.0410081
46381	mmu-miR-1298-5p	0.354058	0.00460719
42585	mmu-miR-297a-3p/mmu-miR-297b-3p/mmu-miR-297c-3p	0.363452	0.0174848
146031	mmu-miR-1963	0.374536	0.0100513
148490	mmu-miR-1224-3p	0.37902	0.0338449
42851	mmu-miR-105	0.37923	0.00971986
148559	mmu-miR-411-3p	0.386597	0.0286656
29872	mmu-miR-340-5p	0.395711	0.0460301
11227	mmu-miR-329-3p	0.410359	0.00222992
27855	mmu-miR-763	0.433	0.000201025
27568	mmu-miR-744-5p	0.441987	0.0011968
168828	mmu-miR-5125	0.453101	0.00706704
169344	mmu-miR-3473b	0.453668	0.0152049
146081	mmu-miR-1929-5p	0.458098	0.0337869
148391	mmu-miR-3068-5p	0.462625	0.0415246
11207	mmu-miR-202-3p	0.464405	0.001162
146050	mmu-miR-669n	0.465789	0.0493649
17537	mghv-miR-M1-3-3p	0.466747	0.00550458
146163	mmu-miR-224-3p	0.46739	0.00838676
147366	mmu-miR-320-5p	0.477315	0.00760402
169248	mmu-miR-5108	0.486241	0.0196494
42627	mmu-miR-212-3p	0.493116	0.0357964
